# Supplementary material for: Molecular Investigation of Tularemia Outbreaks, Spain, 1997–2008
Source: Emerg Infect Dis. 2014 May;20(5):754–61. doi: 10.3201/eid2005.130654 (PMC4012790; doi:10.3201/eid2005.130654)
Supplement: Technical Appendix — Information on Francisella tularensis subsp. holarctica isolates used in this study and results of PFGE and MLVA. [file 13-0654-Techapp-s1.xlsx]

## Sheet: Hoja1
Technical Appendix. Information on Franccisellatularensissubsp.holarcticaisolates used in this study and results of PFGE and MLVA*
Isolate no.	Originating laboratory	Geographic origin	Year	Host	PFGE			MLVA
					XhoI	BamHI	XhoIand BamHI	Ft-M3	Ft-M5	Ft-M6	Ft-M7	Ft-M8	Ft-M9	Ft-M10	Ft-M12	Ft-M13	Ft-M16	Ft-M19	Ft-M20	Ft-M21	Ft-M22	Ft-M23	Ft-M24	Allelic profile	MLVA type
TU1	ALG	Valladolid, Spain	1997	Hare	A	B	AB	4	2	4	2	2	2	2	2	1	1	1	3	2	4	1	2 (∆16 bp)†	4242222211132410	B
TU2	ALG	Valladolid, Spain	1998	Hare	A	A	AA	5	2	4	2	2	2	2	2	1	1	1	3	2	4	1	2 (∆16 bp)†	5242222211132410	A
TU3	ALG	Valladolid, Spain	1998	Hare	A	B	AB	6	2	4	2	2	2	2	2	1	1	1	3	2	4	1	2 (∆16 bp)†	6242222211132410	C
TU4	ALG	León, Spain	1998	Hare	A	A	AA	4	2	4	2	2	2	2	2	1	1	1	3	2	4	1	2 (∆16 bp)†	4242222211132410	B
TU5	ALG	Palencia, Spain	1998	Hare	A	B	AB	7	2	4	2	2	2	2	2	1	1	1	3	2	4	1	2 (∆16 bp)†	7242222211132410	H
TU6	ALG	León, Spain	1998	Hare	A	A	AA	5	2	4	2	2	2	2	2	1	1	1	3	2	4	1	2 (∆16 bp)†	5242222211132410	A
TU7	ALG	León, Spain	1998	Hare	A	A	AA	4	2	4	2	2	2	2	2	1	1	1	3	2	4	1	2 (∆16 bp)†	4242222211132410	B
TU8	ALG	Palencia, Spain	1998	Hare	A	C	AC	3	2	4	2	2	2	2	2	1	1	1	3	2	4	1	2 (∆16 bp)†	3242222211132410	D
TU9	ALG	Palencia, Spain	1998	Hare	A	C	AC	3	2	4	2	2	2	2	2	1	1	1	3	2	4	1	2 (∆16 bp)†	3242222211132410	D
TU10	ALG	Valladolid, Spain	1998	Hare	A	A	AA	5	2	4	2	2	2	2	2	1	1	1	3	2	4	1	2 (∆16 bp)†	5242222211132410	A
TU11	ALG	Valladolid, Spain	1998	Hare	A	A	AA	5	2	4	2	2	2	2	2	1	1	1	3	2	4	1	2 (∆16 bp)†	5242222211132410	A
TU12	ALG	Zamora, Spain	1998	Hare	A	A	AA	4	2	4	2	2	2	2	2	1	1	1	3	2	4	1	2 (∆16 bp)†	4242222211132410	B
TU13	ALG	Zamora, Spain	1998	Hare	A	A	AA	5	2	4	2	2	2	2	2	1	1	1	3	2	4	1	2 (∆16 bp)†	5242222211132410	A
TU14	ALG	Palencia, Spain	1998	Hare	A	A	AA	5	2	4	2	2	2	2	2	1	1	1	3	2	4	1	2 (∆16 bp)†	5242222211132410	A
TU15	ALG	Valladolid, Spain	1998	Hare	A	A	AA	4	2	4	2	2	2	2	2	1	1	1	3	2	4	1	2 (∆16 bp)†	4242222211132410	B
TU16	ALG	Valladolid, Spain	1998	Hare	A	A	AA	4	2	4	2	2	2	2	2	1	1	1	3	2	4	1	2 (∆16 bp)†	4242222211132410	B
TU17	ALG	Segovia, Spain	1998	Hare	A	B	AB	4	2	4	2	2	2	2	2	1	1	1	3	2	4	1	2 (∆16 bp)†	4242222211132410	B
TU18	ALG	Palencia, Spain	1998	Hare	A	A	AA	4	2	4	2	2	3	2	2	1	1	1	3	2	4	1	2 (∆16 bp)†	4242232211132410	G
TU19	ALG	Palencia, Spain	1998	Hare	A	A	AA	5	2	4	2	2	2	2	2	1	1	1	3	2	4	1	2 (∆16 bp)†	5242222211132410	A
TU20	ALG	Palencia, Spain	1998	Hare	A	B	AB	4	2	4	2	2	2	2	2	1	1	1	3	2	4	1	2 (∆16 bp)†	4242222211132410	B
TU21	ALG	Palencia, Spain	1998	Hare	A	B	AB	4	2	4	2	2	2	2	2	1	1	1	3	2	4	1	2 (∆16 bp)†	4242222211132410	B
TU22	ALG	Valladolid, Spain	1998	Hare	A	A	AA	4	2	4	2	2	2	2	2	1	1	1	3	2	4	1	2 (∆16 bp)†	4242222211132410	B
TU23	ALG	Zamora, Spain	1998	Vole	A	A	AA	5	2	4	2	2	2	2	2	1	1	1	3	2	4	1	2 (∆16 bp)†	5242222211132410	A
TU24	HLE	León, Spain	1998	Human	A	A	AA	4	2	4	2	2	2	2	2	1	1	1	3	2	4	1	2 (∆16 bp)†	4242222211132410	B
TU25	HZA	Zamora, Spain	1998	Human	A	B	AB	4	2	4	2	2	2	2	2	1	1	1	3	2	4	1	2 (∆16 bp)†	4242222211132410	B
TU26	HZA	Zamora, Spain	1998	Human	A	A	AA	5	2	4	2	2	2	2	2	1	1	1	3	2	4	1	2 (∆16 bp)†	5242222211132410	A
TU27	HZA	Zamora, Spain	1998	Human	A	A	AA	5	2	4	2	2	2	2	2	1	1	1	3	2	4	1	2 (∆16 bp)†	5242222211132410	A
CAPM 5536 (Strain 130)	CAPM	Former Czechoslovakia	Unknown	Hare	A	D	AD	4	2	6	2	2	2	2	2	1	1	1	3	2	4	1	2	4262222211132410	I
CAPM 5537 (Strain 2713)	CAPM	Former Czechoslovakia	Unknown	Hare	A	D	AD	7	2	4	2	2	2	2	2	1	1	1	2	2	4	1	2	7242222211122410	L
CAPM 5600 (StrainSchu)	CAPM	United States	1941	Human	B	F	BF	28	3	4	4	4	4	18	2	2	2	2	3	3	2	2	1	2344441222233220	N
TU31	ALG	Valladolid, Spain	1998	Human	A	A	AA	4	2	4	2	2	2	2	2	1	1	1	3	2	4	1	2 (∆16 bp)†	4242222211132410	B
TU32	ALG	Valladolid, Spain	1998	Human	A	A	AA	5	2	4	2	2	2	2	2	1	1	1	3	2	4	1	2 (∆16 bp)†	5242222211132410	A
TU33	ALG	Valladolid, Spain	1998	Human	A	A	AA	5	2	4	2	2	2	2	2	1	1	1	3	2	4	1	2 (∆16 bp)†	5242222211132410	A
TU34	ALG	Palencia, Spain	1998	Human	A	A	AA	4	2	4	2	2	2	2	2	1	1	1	3	2	4	1	2 (∆16 bp)†	4242222211132410	B
CAPM 5151 (Strain T-1/59)	CAPM	Former Czechoslovakia	Unknown	Hare	A	D	AD	4	2	6	2	2	2	2	2	1	1	1	3	2	4	1	2	4262222211132410	I
TU36	LRSA	Palencia, Spain	1998	Hare	A	B	AB	4	2	4	2	2	2	2	2	1	1	1	3	2	4	1	2 (∆16 bp)†	4242222211132410	B
TU37	LRSA	Valladolid, Spain	1998	Hare	A	A	AA	5	2	4	2	2	2	2	2	1	1	1	3	2	4	1	2 (∆16 bp)†	5242222211132410	A
TU38	LRSA	Soria, Spain	1998	Hare	A	A	AA	4	2	7	2	2	2	2	2	1	1	1	3	2	4	1	2 (∆16 bp)†	4272222211132410	E
TU39	LRSA	Zamora, Spain	1999	Hare	A	A	AA	5	2	4	2	2	2	2	2	1	1	1	3	2	4	1	2 (∆16 bp)†	5242222211132410	A
TU40	LRSA	Zamora, Spain	1998	Hare	A	A	AA	5	2	4	2	2	2	2	2	1	1	1	3	2	4	1	2 (∆16 bp)†	5242222211132410	A
TU41	LRSA	Zamora, Spain	1998	Tick	NT	NT	NT	5	2	4	2	2	2	2	2	1	1	1	3	2	4	1	2 (∆16 bp)†	5242222211132410	A
6424	LRSA	Palencia, Spain	2007	Vole	A	B	AB	5	2	4	2	2	2	2	2	1	1	1	3	2	4	1	2 (∆16 bp)†	5242222211132410	A
6434	LRSA	Zamora, Spain	2007	Vole	A	A	AA	6	2	4	2	2	2	2	2	1	1	1	3	2	4	1	2 (∆16 bp)†	6242222211132410	C
6455	LRSA	León, Spain	2007	Vole	A	A	AA	5	2	4	2	2	2	2	2	1	1	1	3	2	4	1	2 (∆16 bp)†	5242222211132410	A
7435	LRSA	Palencia, Spain	2007	Vole	A	A	AA	5	2	4	2	2	2	2	2	1	1	1	3	2	4	1	2 (∆16 bp)†	5242222211132410	A
7631	LRSA	Palencia, Spain	2007	Vole	A	A	AA	5	2	4	2	2	2	2	2	1	1	1	3	2	4	1	2 (∆16 bp)†	5242222211132410	A
7806	LRSA	Palencia, Spain	2007	Vole	A	B	AB	5	2	4	2	2	2	2	2	1	1	1	3	2	4	1	2 (∆16 bp)†	5242222211132410	A
7131	LRSA	Palencia, Spain	2007	Hare	A	A	AA	5	2	4	2	2	2	2	2	1	1	1	3	2	4	1	2 (∆16 bp)†	5242222211132410	A
7467	LRSA	Burgos, Spain	2007	Hare	A	B	AB	4	2	4	2	2	2	2	2	1	1	1	3	2	4	1	2 (∆16 bp)†	4242222211132410	B
7912	LRSA	Burgos, Spain	2007	Hare	A	A	AA	4	2	4	2	2	2	2	2	1	1	1	3	2	4	1	2 (∆16 bp)†	4242222211132410	B
7913	LRSA	Burgos, Spain	2007	Hare	A	A	AA	4	2	4	2	2	2	2	2	1	1	1	3	2	4	1	2 (∆16 bp)†	4242222211132410	B
8216	LRSA	Burgos, Spain	2007	Hare	A	B	AB	4	2	4	2	2	2	2	2	1	1	1	3	2	4	1	2 (∆16 bp)†	4242222211132410	B
8393	LRSA	Valladolid, Spain	2007	Hare	A	B	AB	4	2	4	2	2	2	2	2	1	1	1	3	2	4	1	2 (∆16 bp)†	4242222211132410	B
8465	LRSA	Burgos, Spain	2007	Hare	A	B	AB	5	2	4	2	2	2	2	2	1	1	1	3	2	4	1	2 (∆16 bp)†	5242222211132410	A
8741	LRSA	Burgos, Spain	2007	Hare	A	B	AB	4	2	4	2	2	2	2	2	1	1	1	3	2	4	1	2 (∆16 bp)†	4242222211132410	B
9231	LRSA	Valladolid, Spain	2007	Hare	A	B	AB	4	2	4	2	2	2	2	2	1	1	1	3	2	4	1	2 (∆16 bp)†	4242222211132410	B
9637	LRSA	Salamanca, Spain	2007	Hare	A	A	AA	5	2	4	2	2	2	2	2	1	1	1	3	2	4	1	2 (∆16 bp)†	5242222211132410	A
9778	LRSA	Valladolid, Spain	2007	Hare	A	A	AA	5	2	4	2	2	2	2	2	1	1	1	3	2	4	1	2 (∆16 bp)†	5242222211132410	A
2212	LRSA	Valladolid, Spain	2008	Hare	A	A	AA	6	2	4	2	2	2	2	2	1	1	1	3	2	4	1	2 (∆16 bp)†	6242222211132410	C
2213	LRSA	Zamora, Spain	2008	Hare	A	A	AA	6	2	4	2	2	2	2	2	1	1	1	3	2	4	1	2 (∆16 bp)†	6242222211132410	C
2700	LRSA	Zamora, Spain	2008	Hare	A	A	AA	6	2	4	2	2	2	2	2	1	1	1	3	2	4	1	2 (∆16 bp)†	6242222211132410	C
3267	LRSA	Zamora, Spain	2008	Hare	A	A	AA	5	2	4	2	2	2	2	2	1	1	1	3	2	4	1	2 (∆16 bp)†	5242222211132410	A
3268	LRSA	Palencia, Spain	2008	Hare	A	B	AB	4	2	4	2	2	2	2	2	1	1	1	3	2	4	1	2 (∆16 bp)†	4242222211132410	B
3269	LRSA	Zamora, Spain	2008	Hare	A	A	AA	5	2	4	2	2	2	2	2	1	1	1	3	2	4	1	2 (∆16 bp)†	5242222211132410	A
3639	LRSA	Zamora, Spain	2008	Hare	A	A	AA	4	2	4	2	2	2	2	2	1	1	1	3	2	4	1	2 (∆16 bp)†	4242222211132410	B
3640	LRSA	Zamora, Spain	2008	Hare	A	A	AA	6	2	4	2	2	2	2	2	1	1	1	3	2	4	1	2 (∆16 bp)†	6242222211132410	C
3641	LRSA	Zamora, Spain	2008	Hare	A	A	AA	5	2	4	2	2	2	2	2	1	1	1	3	2	4	1	2 (∆16 bp)†	5242222211132410	A
3643	LRSA	Salamanca, Spain	2008	Hare	A	A	AA	6	2	4	2	2	2	2	2	1	1	1	3	2	4	1	2 (∆16 bp)†	6242222211132410	C
3644	LRSA	Ávila, Spain	2008	Hare	A	B	AB	6	2	4	2	2	2	2	2	1	1	1	3	2	4	1	2 (∆16 bp)†	6242222211132410	C
3645	LRSA	Zamora, Spain	2008	Hare	A	A	AA	5	2	4	2	2	2	2	2	1	1	1	3	2	4	1	2 (∆16 bp)†	5242222211132410	A
3646	LRSA	Valladolid, Spain	2008	Hare	A	A	AA	5	2	4	2	2	2	2	2	1	1	1	3	2	4	1	2 (∆16 bp)†	5242222211132410	A
3651	LRSA	Salamanca, Spain	2008	Hare	A	A	AA	5	2	4	2	2	2	2	2	1	1	1	3	2	4	1	2 (∆16 bp)†	5242222211132410	A
4387	LRSA	Valladolid, Spain	2008	Hare	A	B	AB	4	2	4	2	2	2	2	2	1	1	1	3	2	4	1	2 (∆16 bp)†	4242222211132410	B
4388	LRSA	Valladolid, Spain	2008	Hare	A	A	AA	4	2	4	2	2	2	2	2	1	1	1	3	2	4	1	2 (∆16 bp)†	4242222211132410	B
4389	LRSA	Zamora, Spain	2008	Hare	A	A	AA	5	2	4	2	2	2	2	2	1	1	1	3	2	4	1	2 (∆16 bp)†	5242222211132410	A
4390	LRSA	León, Spain	2008	Hare	A	B	AB	3	2	4	2	2	2	2	2	1	1	1	3	2	4	1	2 (∆16 bp)†	3242222211132410	D
4392	LRSA	Valladolid, Spain	2008	Hare	A	B	AB	4	2	4	2	2	2	2	2	1	1	1	3	2	4	1	2 (∆16 bp)†	4242222211132410	B
4393	LRSA	Valladolid, Spain	2008	Hare	A	B	AB	4	2	4	2	2	2	2	2	1	1	1	3	2	4	1	2 (∆16 bp)†	4242222211132410	B
7013	LRSA	Burgos, Spain	2008	Hare	A	B	AB	4	2	4	2	2	2	2	2	1	1	1	3	2	4	1	2 (∆16 bp)†	4242222211132410	B
8041	LRSA	Valladolid, Spain	2008	Hare	A	A	AA	5	2	4	2	2	2	2	2	1	1	1	3	2	4	1	2 (∆16 bp)†	5242222211132410	A
7085916	HLE	León, Spain	2007	Human	A	A	AA	5	2	4	2	2	2	2	2	1	1	1	3	2	4	1	2 (∆16 bp)†	5242222211132410	A
7064579	HLE	León, Spain	2007	Human	A	A	AA	5	2	4	2	2	2	2	2	1	1	1	3	2	4	1	2 (∆16 bp)†	5242222211132410	A
7072002	HLE	León, Spain	2007	Human	A	A	AA	5	2	4	2	2	2	2	2	1	1	1	3	2	4	1	2 (∆16 bp)†	5242222211132410	A
8063913	HLE	León, Spain	2008	Human	A	A	AA	4	2	4	2	2	2	2	2	1	1	1	3	2	4	1	2 (∆16 bp)†	4242222211132410	B
7083765	HLE	León, Spain	2007	Human	A	B	AB	5	2	4	2	2	2	2	2	1	1	1	3	2	4	1	2 (∆16 bp)†	5242222211132410	A
7070924	HLE	León, Spain	2007	Human	A	A	AA	4	2	4	2	2	2	2	2	1	1	1	3	2	4	1	2 (∆16 bp)†	4242222211132410	B
7074825	HLE	León, Spain	2007	Human	A	A	AA	4	2	4	2	2	2	2	2	1	1	1	4	2	4	1	2 (∆16 bp)†	4242222211142410	F
ZA-26454	HVA	Zamora, Spain	2007	Human	A	A	AA	4	2	7	2	2	2	2	2	1	1	1	3	2	4	1	2 (∆16 bp)†	4272222211132410	E
ZA-20208	HVA	Zamora, Spain	2007	Human	A	A	AA	5	2	4	2	2	2	2	2	1	1	1	3	2	4	1	2 (∆16 bp)†	5242222211132410	A
ZA-18752	HVA	Zamora, Spain	2007	Human	A	A	AA	5	2	4	2	2	2	2	2	1	1	1	3	2	4	1	2 (∆16 bp)†	5242222211132410	A
PA-22447	HVA	Palencia, Spain	2007	Human	A	A	AA	6	2	4	2	2	2	2	2	1	1	1	3	2	4	1	2 (∆16 bp)†	6242222211132410	C
PA-25493	HVA	Palencia, Spain	2007	Human	A	B	AB	5	2	4	2	2	2	2	2	1	1	1	3	2	4	1	2 (∆16 bp)†	5242222211132410	A
PA-25825	HVA	Palencia, Spain	2007	Human	A	A	AA	5	2	4	2	2	2	2	2	1	1	1	3	2	4	1	2 (∆16 bp)†	5242222211132410	A
VA-23287	HVA	Valladolid, Spain	2007	Human	A	A	AA	5	2	4	2	2	2	2	2	1	1	1	3	2	4	1	2 (∆16 bp)†	5242222211132410	A
PA-23313	HVA	Palencia, Spain	2007	Human	A	A	AA	5	2	4	2	2	2	2	2	1	1	1	3	2	4	1	2 (∆16 bp)†	5242222211132410	A
PA-22442	HVA	Palencia, Spain	2007	Human	A	A	AA	5	2	4	2	2	2	2	2	1	1	1	3	2	4	1	2 (∆16 bp)†	5242222211132410	A
PA-24022	HVA	Palencia, Spain	2007	Human	A	B	AB	5	2	4	2	2	2	2	2	1	1	1	3	2	4	1	2 (∆16 bp)†	5242222211132410	A
PA-21739	HVA	Palencia, Spain	2007	Human	A	A	AA	5	2	4	2	2	2	2	2	1	1	1	3	2	4	1	2 (∆16 bp)†	5242222211132410	A
ZA-07/2645	HVA	Zamora, Spain	2008	Human	A	A	AA	4	2	4	2	2	2	2	2	1	1	1	3	2	4	1	2 (∆16 bp)†	4242222211132410	B
ZA-26301	HVA	Zamora, Spain	2007	Human	A	A	AA	5	2	4	2	2	2	2	2	1	1	1	3	2	4	1	2 (∆16 bp)†	5242222211132410	A
ZA-07/3592	HVA	Zamora, Spain	2008	Human	A	A	AA	5	2	4	2	2	2	2	2	1	1	1	3	2	4	1	2 (∆16 bp)†	5242222211132410	A
ZA-20206	HVA	Zamora, Spain	2007	Human	A	A	AA	5	2	4	2	2	2	2	2	1	1	1	3	2	4	1	2 (∆16 bp)†	5242222211132410	A
CAPM 5535 (Strain 2062, avirulent)	CAPM	Former Czechoslovakia	1957	Hare	A	D	AD	4	2	6	2	2	2	2	2	1	1	1	3	2	4	1	2	4262222211132410	I
CAPM 5538 (Strain M 62)	CAPM	Former Czechoslovakia	1962	Human	A	E	AE	4	2	6	2	2	2	2	2	1	1	1	3	2	4	1	2	4262222211132410	I
CAPM 6438 (Strain PA3/2011)	CAPM	Czech Republic	2011	Hare	A	D	AD	6	2	7	2	2	2	2	2	1	1	1	3	2	4	1	2	6272222211132410	K
CAPM 6440 (Strain PA307/2011)	CAPM	Czech Republic	2011	Hare	A	D	AD	7	2	7	2	2	2	2	2	1	1	1	3	2	4	1	2	7272222211132410	M
CAPM 6443 (Strain PA-2305/10)	CAPM	Czech Republic	2010	Hare	A	D	AD	6	2	7	2	2	2	2	2	1	1	1	3	2	4	1	2	6272222211132410	K
CAPM 6444 (Strain PA-237/11)	CAPM	Czech Republic	2011	Hare	A	D	AD	5	2	7	2	2	2	2	2	1	1	1	3	2	4	1	2	5272222211132410	J
CAPM 6445 (Strain PA-238/11)	CAPM	Czech Republic	2011	Hare	A	D	AD	5	2	7	2	2	2	2	2	1	1	1	3	2	4	1	2	5272222211132410	J
*PFGE, pulsed-field gel electrophoresis; MLVA, multilocus variable number tandem repeat analysis; ALG, Central Laboratory of Animal Health, Madrid, Spain;
HZA, Laboratory of Microbiology, Hospital Virgen de la Concha, Insalud, Zamora, Spain; CAPM, Collection of Animal Pathogenic Microorganisms, Brno, Czech Republic;
LRSA, Regional Laboratory of Animal Health, León, Spain; NT, nontypeable; HLE, Department of Medical Microbiology, Hospital PrincesaSofía, Insalud, León, Spain;
HVA, Department of Microbiology, Faculty of Medicine, University of Valladolid, Valladolid, Spain.
†All isolates from Spain had the unique 16-bp deletion at marker FT-M24 that is characteristic of the genetic subclade B.Br:FTNF002-00 (the Iberian clone).
